# Supplementary material for: Weekly Nowcasting of New COVID-19 Cases Using Past Viral Load Measurements
Source: Viruses. 2022 Jun 28;14(7):1414. doi: 10.3390/v14071414 (PMC9317659; doi:10.3390/v14071414)
Supplement: Supplementary file 1 [file viruses-14-01414-s001.zip]

Archive with 1 entries (1 files):
- viruses-1734735-supplementary.pdf
